# Supplementary material for: TLR5 Supports Development of Placental Labyrinthine Zone in Mice
Source: Front Cell Dev Biol. 2021 Jul 28;9:711253. doi: 10.3389/fcell.2021.711253 (PMC8356041; doi:10.3389/fcell.2021.711253)
Supplement: Supplementary file 2 [file Data_Sheet_2.xlsx]

## Sheet: Supplementary Dataset 1
Supplementary Dataset 1. Relative abundance of gut bacterial strains in non-pregnant and pregnant wild type mice.
Data for Figure 2 A and B
	Non-preg			Preg			Two-tailed t test
Species	average	SEM	n	average	SEM	n	Pvalue	Adjusted Pvalue
Acetatifactor_muris	0	0	8	0.0190337	0.0182055	8	0.313512	0.739387
Acutalibacter_muris	0.16902	0.138024	8	0.106722	0.0255986	8	0.68575	0.819091
Akkermansia_muciniphila	0.0775362	0.0463649	8	0.506975	0.201448	8	0.0762616	0.739387
Alistipes_indistinctus	0.0088225	0.00454152	8	0	0.00454152	8	0.072451	0.739387
Anaerotruncus_sp_G3_2012	1.06206	0.282515	8	1.69069	0.258747	8	0.500151	0.739387
Bacteroides_caecimuris	0.989624	0.222947	8	0.949926	0.214377	8	0.876944	0.919721
Bacteroides_uniformis	0.123517	0.0483409	8	0.123749	0.0451639	8	0.997105	0.997105
Bifidobacterium_pseudolongum	3.14277	1.14176	8	3.18599	1.03951	8	0.978085	0.997105
Chlamydia_muridarum	0.258645	0.0706346	8	0.383461	0.0762311	8	0.368157	0.739387
Clostridium_sp_ASF356	0.00240875	0.00240875	8	0.0099275	0.0003225	8	0.348807	0.739387
Clostridium_sp_ASF502	0.0276187	0.0125797	8	0.0501788	0.0147069	8	0.266295	0.739387
Dorea_sp_5_2	0.08362	0.0391543	8	0.0985612	0.0368773	8	0.750563	0.827544
Dubosiella_newyorkensis	0.01076	0.00968997	8	1.09319	0.381761	8	0.0343255	0.737997
Enterorhabdus_caecimuris	0.787863	0.0789167	8	0.944279	0.159981	8	0.555563	0.77062
Escherichia_coli	0	0	8	0.0517425	0	8	0.334282	0.739387
Eubacterium_sp_14_2	0	0	8	0.00069625	0	8	0.334282	0.739387
Faecalibaculum_rodentium	1.26342	0.514131	8	3.2957	0.87965	8	0.120309	0.739387
Firmicutes_bacterium_ASF500	0.192683	0.0604824	8	0.499757	0.0566319	8	0.353101	0.739387
Helicobacter_ganmani	0.0148638	0.0101256	8	0.0587862	0.010229	8	0.467474	0.739387
Helicobacter_hepaticus	2.52772	0.66919	8	2.18258	0.372588	8	0.634746	0.819091
Helicobacter_typhlonius	22.7638	5.05734	8	17.9031	2.70578	8	0.417098	0.739387
Lachnospiraceae_bacterium_10_1	3.55534	1.57384	8	1.86599	1.5279	8	0.334459	0.739387
Lachnospiraceae_bacterium_28_4	0.089645	0.0346588	8	0.284257	0.024651	8	0.40045	0.739387
Lachnospiraceae_bacterium_3_1	0.492771	0.432275	8	2.09481	0.43239	8	0.452766	0.739387
Lachnospiraceae_bacterium_3_2	0.0665487	0.0282549	8	0.20003	0.0269632	8	0.405508	0.739387
Lachnospiraceae_bacterium_A2	0.134396	0.0673847	8	0.108115	0.0467218	8	0.808793	0.869452
Lachnospiraceae_bacterium_A4	0.567259	0.232038	8	1.71321	0.233382	8	0.422262	0.739387
Lachnospiraceae_bacterium_COE1	0.601739	0.491602	8	0.07937	0.497067	8	0.30741	0.739387
Lachnospiraceae_bacterium_M18_1	0.030105	0.0164113	8	0.0382087	0.0144641	8	0.722773	0.827544
Lactobacillus_intestinalis	0.308943	0.0878064	8	0.777771	0.275537	8	0.127216	0.739387
Lactobacillus_johnsonii	2.44908	0.718524	8	1.85209	0.752452	8	0.512353	0.739387
Lactobacillus_murinus	5.28046	1.12206	8	6.72661	1.21263	8	0.446897	0.739387
Lactobacillus_reuteri	1.65957	0.379571	8	1.85902	0.472479	8	0.736629	0.827544
Mucispirillum_schaedleri	0.159985	0.10479	8	0.084615	0.0196789	8	0.515852	0.739387
Muribaculaceae_bacterium_DSM_103720	21.908	3.35682	8	23.8509	2.28464	8	0.680486	0.819091
Muribaculum_intestinale	20.633	1.77743	8	17.1872	1.80438	8	0.297693	0.739387
Oscillibacter_sp_1_3	0.0590212	0.0221405	8	0.106719	0.00915526	8	0.321456	0.739387
Parabacteroides_distasonis	0.0680575	0.0304666	8	0.0983912	0.0149644	8	0.649874	0.819091
Parabacteroides_goldsteinii	0	0	8	0.0051075	0	8	0.334282	0.739387
Parasutterella_excrementihominis	0.00075125	0.00075125	8	0	0	8	0.334282	0.739387
Prevotella_sp_MGM1	6.55466	3.08211	8	4.74102	3.01071	8	0.60783	0.816772
Staphylococcus_nepalensis	0.0402225	0.0259953	8	0	0.0262538	8	0.144094	0.739387
Turicimonas_muris	1.83373	0.263758	8	3.17146	0.367753	8	0.0288213	0.737997

## Sheet: Supplementary Dataset 2
Supplementary Dataset 2. Abundances of genes related to the biosynthesis of toll-like receptor ligands in the gut microbiota of non-pregnant and pregnant wild type mice.
Data for Figure 2C
		Non-preg			Preg			Two-tailed t test
Pathway	Related TLR ligand	average	SEM	n	average	SEM	n	Pvalue	Adjusted Pvalue
GO:0009288: [CC] bacterial-type flagellum	FLA	1941.38	601.72	8	1627.87	391.978	8	0.669089	0.735489
GO:0009420: [CC] bacterial-type flagellum filament	FLA	2512.84	859.161	8	2040.1	673.223	8	0.671534	0.735489
GO:0009421: [CC] bacterial-type flagellum filament cap	FLA	629.704	231.636	8	430.332	142.774	8	0.475824	0.612172
GO:0009424: [CC] bacterial-type flagellum hook	FLA	1234.13	438.43	8	792.947	240.19	8	0.392394	0.564066
GO:0009425: [CC] bacterial-type flagellum basal body	FLA	6228.16	1938.33	8	4444.02	1060.91	8	0.432925	0.585722
GO:0009426: [CC] bacterial-type flagellum basal body, distal rod	FLA	481.999	170.129	8	248.493	39.5875	8	0.202602	0.422079
GO:0009427: [CC] bacterial-type flagellum basal body, distal rod, L ring	FLA	380.277	151.875	8	190.072	27.8901	8	0.238322	0.422079
GO:0009428: [CC] bacterial-type flagellum basal body, distal rod, P ring	FLA	338.551	115.865	8	190.725	31.037	8	0.238098	0.422079
GO:0009431: [CC] bacterial-type flagellum basal body, MS ring	FLA	457.273	143.659	8	277.688	49.4786	8	0.256917	0.422079
GO:0030694: [CC] bacterial-type flagellum basal body, rod	FLA	1523.24	466.634	8	1162.57	292.728	8	0.52325	0.633408
GO:0044780: [BP] bacterial-type flagellum assembly	FLA	7348.16	2332.01	8	5447.12	1354.19	8	0.492399	0.612172
GO:0044781: [BP] bacterial-type flagellum organization	FLA	3544.93	1112.91	8	2502.55	582.922	8	0.420632	0.585722
GO:0071973: [BP] bacterial-type flagellum-dependent cell motility	FLA	14974.6	4867.92	8	10983.8	2821.88	8	0.489805	0.612172
GO:1902208: [BP] regulation of bacterial-type flagellum assembly	FLA	800.536	255.672	8	781.622	210.085	8	0.955229	0.955229
GO:0001530: [MF] lipopolysaccharide binding	LPS	339.466	90.1626	8	203.266	19.8253	8	0.162248	0.422079
GO:0008918: [MF] lipopolysaccharide 3-alpha-galactosyltransferase activity	LPS	0	0	8	0.377929	0.377929	8	0.334282	0.496031
GO:0008919: [MF] lipopolysaccharide glucosyltransferase I activity	LPS	0	0	8	1.01189	1.01189	8	0.334282	0.496031
GO:0008920: [MF] lipopolysaccharide heptosyltransferase activity	LPS	317.112	93.5488	8	196.351	25.3903	8	0.233279	0.422079
GO:0009103: [BP] lipopolysaccharide biosynthetic process	LPS	5996.19	409.801	8	4896.95	420.999	8	0.0823926	0.421118
GO:0009244: [BP] lipopolysaccharide core region biosynthetic process	LPS	346.261	103.659	8	212.355	27.512	8	0.232297	0.422079
GO:0009245: [BP] lipid A biosynthetic process	LPS	12023.5	970.594	8	9242.81	540.081	8	0.0252977	0.399231
GO:0009279: [CC] cell outer membrane	LPS	34532.8	2869.35	8	26855.4	2323.63	8	0.0564467	0.418216
GO:0015221: [MF] lipopolysaccharide transmembrane transporter activity	LPS	1291.04	157.552	8	1044.42	98.0922	8	0.205163	0.422079
GO:0015437: [MF] lipopolysaccharide-transporting ATPase activity	LPS	2.59279	1.28739	8	0	0	8	0.0636415	0.418216
GO:0015920: [BP] lipopolysaccharide transport	LPS	622.371	170.688	8	385.409	38.0352	8	0.196866	0.422079
GO:0019294: [BP] keto-3-deoxy-D-manno-octulosonic acid biosynthetic process	LPS	336.467	88.2522	8	216.084	26.079	8	0.211891	0.422079
GO:0043165: [BP] Gram-negative-bacterium-type cell outer membrane assembly	LPS	3699.52	204.058	8	3246.56	300.421	8	0.232776	0.422079
GO:0097171: [BP] ADP-L-glycero-beta-D-manno-heptose biosynthetic process	LPS	419.219	133.913	8	340.23	35.3381	8	0.577494	0.681147
GO:0000270: [BP] peptidoglycan metabolic process	PGN/LTA	2883.06	348.098	8	2127.07	123.39	8	0.0599101	0.418216
GO:0003796: [MF] lysozyme activity	PGN/LTA	6606.64	307.828	8	6099.05	352.757	8	0.296609	0.470483
GO:0005618: [CC] cell wall	PGN/LTA	5380.12	420.339	8	4622.5	326.836	8	0.17667	0.422079
GO:0008932: [MF] lytic endotransglycosylase activity	PGN/LTA	2151.36	263.893	8	1470.81	71.7473	8	0.0260368	0.399231
GO:0008933: [MF] lytic transglycosylase activity	PGN/LTA	2430.16	234.178	8	1861.36	115.54	8	0.0469768	0.418216
GO:0008955: [MF] peptidoglycan glycosyltransferase activity	PGN/LTA	1523.03	364.519	8	936.078	82.823	8	0.138688	0.422079
GO:0009252: [BP] peptidoglycan biosynthetic process	PGN/LTA	32466.1	2567.13	8	26961.7	1218.01	8	0.073164	0.420693
GO:0009253: [BP] peptidoglycan catabolic process	PGN/LTA	15917.2	640.121	8	14531.7	558.892	8	0.125293	0.422079
GO:0009254: [BP] peptidoglycan turnover	PGN/LTA	253.205	34.6057	8	258.363	22.2708	8	0.902038	0.922083
GO:0009274: [CC] peptidoglycan-based cell wall	PGN/LTA	176.919	59.2043	8	159.809	33.4326	8	0.804968	0.861129
GO:0009275: [CC] Gram-positive-bacterium-type cell wall	PGN/LTA	25.2652	7.67757	8	12.5566	6.19136	8	0.218452	0.422079
GO:0009276: [CC] Gram-negative-bacterium-type cell wall	PGN/LTA	3933.21	311.799	8	3859.07	417.425	8	0.888878	0.922083
GO:0015648: [MF] lipid-linked peptidoglycan transporter activity	PGN/LTA	393.216	119.844	8	245.335	29.9935	8	0.251174	0.422079
GO:0019877: [BP] diaminopimelate biosynthetic process	PGN/LTA	10506.8	740.694	8	9070.52	462.049	8	0.122176	0.422079
GO:0030288: [CC] outer membrane-bounded periplasmic space	PGN/LTA	4301.45	710.802	8	3312.63	210.334	8	0.203514	0.422079
GO:0042834: [MF] peptidoglycan binding	PGN/LTA	3237.45	328.285	8	2351.89	111.378	8	0.0229153	0.399231
GO:0070395: [BP] lipoteichoic acid biosynthetic process	PGN/LTA	373.861	64.333	8	443.409	119.516	8	0.616362	0.708817
